# Supplementary material for: A study of user switching intention for ERP systems based on push-pull-mooring model: Focusing on the important role of information quality for users
Source: PLoS One. 2023 Nov 9;18(11):e0289483. doi: 10.1371/journal.pone.0289483 (PMC10635462; doi:10.1371/journal.pone.0289483)
Supplement: S1 Data — (ZIP) [file pone.0289483.s002.zip]

Archive with 1 entries (1 files):
- PLOS ONE_ERP_4SWI_SurveyData.csv
