# Supplementary material for: A study of user switching intention for ERP systems based on push-pull-mooring model: Focusing on the important role of information quality for users
Source: PLoS One. 2023 Nov 9;18(11):e0289483. doi: 10.1371/journal.pone.0289483 (PMC10635462; doi:10.1371/journal.pone.0289483)
Supplement: S1 Data — (ZIP) [file pone.0289483.s002.zip › PLOS ONE_ERP_4SWI_SurveyData.csv]

ID	Gender	Work_Period	Usage Period	Age	Team	Position	Module	SYQ1	SYQ2	SYQ3	INQ1	INQ2	INQ3	SUC1	SUC2	SUC3	TMS1	TMS2	TMS3	TMS4	SAT1	SAT2	SAT3	ALA1	ALA2	ALA3	ALA4	SWI1	SWI2	SWI3
AZ10523777433351	1	1	1	1	2	2	2	3	3	3	0	3	3	4	4	4	3	4	4	4	5	5	5	3	3	3	3	4	4	4
AZ11006286700903	1	1	1	3	0	2	7	2	3	3	3	3	3	3	3	3	4	3	5	6	3	3	3	5	6	5	5	6	1	6
AZ11009051892163	1	1	2	3	0	2	7	5	4	4	6	6	3	4	4	4	6	4	5	4	3	3	3	4	6	4	4	4	4	4
AZ11009391280836	1	1	2	5	0	3	4	2	4	4	4	2	5	7	7	7	4	4	4	4	2	2	4	4	6	4	4	4	4	4
AZ11011901314951	1	1	2	3	0	2	3	1	1	2	2	1	1	4	4	4	1	1	1	2	1	1	1	5	5	5	5	5	4	5
AZ11007040832071	1	1	4	3	0	2	4	5	4	2	6	5	6	4	6	6	4	4	4	4	4	4	4	4	4	4	4	3	2	4
AZ11008365256711	1	1	4	3	0	2	7	4	3	3	2	5	5	4	4	4	6	6	5	4	4	4	4	3	4	4	4	4	3	4
AZ11009166354148	1	1	4	3	0	2	2	3	6	6	4	4	6	4	4	4	6	6	6	6	4	5	5	4	4	2	2	2	2	2
AZ11010034066756	1	1	4	3	0	2	5	2	4	4	4	4	5	4	3	4	4	4	4	4	3	3	3	4	5	5	4	4	4	4
AZ11010210868788	1	1	4	3	0	2	6	5	4	5	4	4	4	4	4	4	4	4	5	5	4	4	4	4	4	4	4	4	4	4
AZ11010556481116	1	1	4	3	0	2	2	6	6	6	6	6	6	4	4	4	4	4	4	4	4	4	4	4	4	4	4	4	4	4
AZ11010576576676	1	1	4	3	0	2	2	2	6	5	6	6	6	4	4	4	6	5	6	6	5	5	3	4	5	3	3	3	3	3
AZ11010857935516	1	1	4	3	0	2	1	4	4	4	4	4	4	4	4	4	4	4	4	4	4	4	4	4	4	4	4	4	4	4
AZ11011036819731	1	1	4	3	0	2	4	4	4	4	6	6	6	2	4	4	6	6	6	6	2	2	2	2	6	5	5	6	6	6
AZ11011456958428	1	1	4	3	0	1	5	2	3	4	6	6	6	3	5	4	6	6	6	6	4	4	4	5	6	5	5	5	5	5
AZ11011798762468	1	1	4	3	0	2	4	6	4	3	6	5	4	4	4	6	6	6	6	6	4	5	5	6	6	6	4	5	5	5
AZ11011861097671	1	1	4	3	0	2	8	4	4	4	4	4	4	4	4	2	4	4	4	4	4	4	4	4	4	4	4	4	4	4
AZ11009208525991	1	1	5	3	0	2	4	5	6	4	6	6	5	4	4	4	6	6	6	6	6	6	6	4	4	4	4	4	4	5
AZ11001589790188	1	2	1	3	0	3	8	4	4	4	2	3	4	4	3	2	4	4	4	4	4	4	4	4	4	4	4	4	4	4
AZ11004735203971	1	2	1	3	0	2	8	4	4	4	6	5	4	4	4	4	6	6	5	6	4	4	4	4	4	4	4	4	4	4
AZ11009367180348	1	2	2	3	0	2	3	3	4	5	5	3	3	2	2	1	3	3	5	5	3	3	2	4	4	4	4	5	5	5
AZ11001041700316	1	2	3	3	0	3	7	4	4	4	4	4	4	3	3	4	5	5	5	5	5	5	4	4	4	4	4	4	4	4
AZ11003895810796	1	2	3	3	0	2	7	6	6	4	7	6	6	7	7	7	7	7	7	7	6	6	6	4	4	4	4	4	4	4
AZ11004194265991	1	2	3	3	0	3	8	4	3	4	3	3	5	3	3	3	5	5	4	4	3	3	3	3	5	4	5	4	4	4
AZ10521567265731	1	2	4	3	0	3	4	6	6	6	6	6	6	4	4	4	5	6	5	6	5	6	6	5	6	6	5	4	4	4
AZ11001593791396	1	2	4	3	0	3	4	3	5	4	6	5	6	3	3	3	5	5	5	5	4	5	3	6	5	4	4	5	4	6
AZ11003891804988	1	2	4	3	0	1	2	5	5	5	5	4	5	5	5	4	4	4	4	4	4	5	4	5	5	4	4	5	5	5
AZ11005254240748	1	2	4	3	0	2	2	5	5	5	6	5	6	3	3	3	5	6	6	6	5	5	5	5	5	5	4	5	5	5
AZ11006198469991	1	2	4	3	0	2	2	3	7	3	7	6	6	5	4	4	4	3	3	4	4	3	4	4	3	4	4	3	3	3
AZ11007399945988	1	2	4	3	0	2	8	4	5	3	3	4	4	5	4	4	4	4	4	3	4	4	4	4	4	4	4	4	4	4
AZ11011418760391	1	2	4	3	0	2	8	5	5	5	5	6	5	5	5	5	7	7	7	7	6	6	6	6	5	6	5	5	5	5
AZ11009246682230	1	2	4	4	0	3	3	5	5	6	5	5	5	4	4	4	4	4	5	5	5	5	5	4	4	4	4	4	4	4
AZ10520044547523	1	2	5	3	0	2	7	6	6	6	6	6	6	6	6	6	6	6	6	6	6	6	6	3	3	3	3	6	6	6
AZ10520282325228	1	2	5	3	0	3	1	1	5	3	1	1	2	7	7	7	4	4	4	4	1	1	1	4	4	4	4	4	4	4
AZ10520377451556	1	2	5	3	0	3	7	4	4	6	5	6	4	6	6	6	6	4	7	6	5	5	5	2	3	2	2	2	2	2
AZ10520933970916	1	2	5	3	0	3	4	4	3	3	5	5	6	5	5	5	7	7	6	7	6	6	4	3	4	4	4	2	2	2
AZ10521726010471	1	2	5	3	0	2	2	6	6	6	6	6	6	6	6	6	6	6	6	6	6	6	6	6	6	6	6	4	4	4
AZ10521741886276	1	2	5	3	0	2	6	6	6	4	6	6	6	5	4	2	4	4	4	5	4	4	4	4	4	4	4	4	4	4
AZ10521884779411	1	2	5	3	0	2	4	3	4	3	6	5	5	5	5	5	6	5	6	5	5	5	5	6	6	6	6	6	5	7
AZ10522218272956	1	2	5	3	0	2	8	3	5	4	2	1	4	2	2	2	2	2	2	3	2	2	2	3	5	7	7	2	6	6
AZ11001009699708	1	2	5	3	0	3	5	4	5	6	4	1	4	6	6	6	2	2	2	1	2	2	2	5	5	5	5	7	7	7
AZ11002112015431	1	2	5	3	0	2	8	4	4	4	4	4	4	4	4	4	4	4	4	4	5	5	4	4	4	4	4	4	4	4
AZ11003132848771	1	2	5	3	0	2	2	6	7	7	5	5	6	3	2	3	4	3	4	4	3	4	4	4	4	5	4	1	1	4
AZ11003633447271	1	2	5	3	0	3	2	2	2	2	4	4	5	5	5	5	5	5	4	5	4	4	4	4	5	5	5	4	4	4
AZ11003893807891	1	2	5	3	0	2	5	4	3	3	4	4	5	4	4	4	4	4	4	4	3	3	3	4	4	5	4	4	4	4
AZ11004574910851	1	2	5	3	0	2	1	4	3	2	5	5	6	5	4	4	4	4	4	4	4	3	3	4	6	5	5	5	5	5
AZ11004592943188	1	2	5	3	0	2	2	2	1	2	4	4	6	1	1	1	3	4	4	4	1	1	1	4	5	5	4	3	3	3
AZ11004594946791	1	2	5	3	0	2	5	4	4	3	4	5	3	6	5	5	7	4	5	4	4	4	4	4	7	6	6	6	7	7
AZ11004717170356	1	2	5	3	0	2	5	4	4	5	4	4	4	6	5	5	4	4	4	4	3	3	3	4	4	4	4	4	4	4
AZ11004915549031	1	2	5	3	0	2	2	2	3	2	3	4	3	3	3	3	3	4	4	3	5	3	4	4	4	5	4	3	3	3
AZ11005494766588	1	2	5	3	0	3	5	2	5	3	7	7	7	2	4	4	5	5	5	5	5	5	5	6	6	6	6	6	6	6
AZ11005496771091	1	2	5	4	0	3	4	5	6	6	6	6	6	5	5	5	5	5	5	5	6	6	5	6	5	5	5	5	5	6
AZ11006216516908	1	2	5	3	0	2	2	4	6	6	6	6	7	3	4	3	6	6	6	6	6	6	6	6	6	6	6	5	5	5
AZ11006220527356	1	2	5	3	0	2	2	4	4	3	4	6	6	4	4	4	4	4	4	4	6	4	6	4	4	6	4	4	4	4
AZ11006278679751	1	2	5	3	0	2	5	3	6	4	4	4	4	4	4	4	4	4	4	4	5	4	3	5	5	5	5	4	5	4
AZ11007141136771	1	2	5	3	0	2	8	4	5	5	4	4	6	3	3	3	6	6	6	6	5	4	4	4	4	4	4	5	5	4
AZ11007223390356	1	2	5	3	0	2	2	4	4	4	4	4	4	4	3	4	4	4	4	5	4	4	4	4	5	5	5	4	4	4
AZ11007420010108	1	2	5	3	0	2	1	4	4	4	4	4	4	4	4	4	4	4	4	4	4	4	4	4	4	4	5	4	4	4
AZ11007480203668	1	2	5	3	0	2	1	6	5	4	5	5	4	6	5	5	5	5	5	6	5	5	5	5	5	5	5	5	5	4
AZ11007500268588	1	2	5	3	0	2	5	3	5	4	6	6	6	4	4	4	5	5	5	5	6	6	6	6	4	5	4	4	4	4
AZ11007504281596	1	2	5	2	0	2	5	1	6	4	5	5	5	3	3	3	4	4	4	4	1	2	2	4	7	7	7	7	6	6
AZ11008927397031	1	2	5	3	0	2	5	3	4	5	5	5	5	6	5	5	5	5	5	5	3	4	4	5	5	5	5	5	2	5
AZ11010313340691	1	2	5	3	0	2	5	5	6	6	5	5	6	6	5	4	5	5	5	5	5	5	5	4	4	4	4	4	4	4
AZ11012221070788	1	2	5	3	0	2	6	4	4	4	4	4	4	4	4	4	4	4	4	4	4	4	4	4	4	4	4	4	4	4
AZ10514103474628	1	3	2	4	0	3	8	2	2	4	3	3	4	4	4	4	4	4	4	4	4	4	4	4	4	4	4	4	4	4
AZ10503302922151	1	3	3	4	0	4	7	5	5	5	5	5	6	5	4	4	5	5	5	5	5	5	5	5	5	4	4	4	4	4
AZ10508789309991	1	3	3	4	0	4	6	4	3	4	6	6	6	3	3	3	6	6	6	6	2	4	2	7	7	7	7	7	7	7
AZ10510138447891	1	3	4	3	0	3	4	6	6	5	6	7	7	6	6	7	7	7	7	7	6	6	6	6	5	4	4	4	4	4
AZ11008686460551	1	3	4	3	0	3	4	4	6	2	6	2	4	6	7	6	1	2	2	2	1	1	1	6	4	7	4	7	4	7
AZ10502835261331	1	3	5	4	0	4	2	4	5	4	4	4	4	2	2	2	4	4	4	4	4	4	4	4	4	4	4	4	4	4
AZ10505689959363	1	3	5	3	0	3	7	3	4	3	4	3	4	3	4	4	3	3	3	3	3	3	3	3	4	2	2	3	3	3
AZ10509386646028	1	3	5	3	0	3	2	5	4	5	6	6	6	5	5	4	6	5	5	5	6	6	6	6	4	4	4	4	4	4
AZ10509873042631	1	3	5	3	0	3	2	6	5	4	6	5	6	4	4	4	6	6	6	6	6	6	6	7	6	5	6	5	6	6
AZ10511915302851	1	3	5	4	0	3	1	4	4	4	4	4	4	2	2	2	6	6	6	6	2	2	2	4	4	4	4	4	4	4
AZ10512875003956	1	3	5	3	0	3	5	4	4	4	2	2	4	4	4	5	2	2	3	3	1	1	1	7	7	7	7	7	7	7
AZ10513331571111	1	3	5	3	0	3	2	3	3	3	5	5	5	4	4	4	4	4	4	4	5	4	5	4	4	4	4	4	4	4
AZ10513774019868	1	3	5	3	0	3	8	2	4	4	4	4	2	2	1	2	4	4	4	6	4	2	3	3	6	7	7	6	4	4
AZ10513819850716	1	3	5	3	0	3	7	5	5	5	6	6	6	6	6	6	6	6	6	6	6	6	6	6	6	4	4	4	4	4
AZ10513977409876	1	3	5	3	0	3	4	4	4	3	5	4	4	4	4	3	4	5	4	4	5	4	4	4	5	5	4	5	4	5
AZ10516929660268	1	3	5	3	0	2	5	3	4	5	3	3	4	4	4	4	4	4	4	4	4	4	4	4	4	4	4	4	4	4
AZ10517734459788	1	3	5	3	0	2	1	3	2	4	6	4	5	4	5	4	5	5	4	5	4	5	5	5	5	4	4	6	6	6
AZ10518240654796	1	3	5	3	0	3	3	4	4	4	4	5	4	2	2	2	4	4	4	4	3	3	3	4	4	4	4	3	4	4
AZ10518699608071	1	3	5	4	0	3	2	3	3	3	3	4	3	4	4	5	3	4	2	3	2	2	3	2	6	4	4	4	4	3
AZ10519475543308	1	3	5	4	0	4	8	4	3	4	2	4	2	4	4	4	3	3	4	2	4	4	4	5	6	4	5	5	5	4
AZ11004392592988	1	3	5	4	0	4	8	5	3	2	6	5	2	3	2	5	7	3	7	7	2	1	2	2	2	2	2	2	2	2
AZ11006980651651	1	3	5	4	0	3	5	5	6	7	6	6	6	5	5	5	7	7	7	7	6	6	6	6	2	2	3	1	1	1
AZ11009246682231	1	3	5	4	0	5	6	4	4	4	4	4	5	4	4	4	5	4	4	5	4	4	4	4	4	4	4	4	4	4
AZ11009246682233	1	3	5	4	0	5	4	4	4	4	4	4	5	4	4	4	5	4	4	5	4	4	4	5	4	4	4	4	4	4
AZ11009246682234	1	3	5	5	0	3	6	4	4	4	5	5	5	5	5	5	4	4	5	5	5	5	5	4	4	4	4	4	4	4
AZ11009246682235	1	3	5	4	0	4	6	4	4	4	4	4	5	4	4	4	5	5	5	5	4	4	4	4	4	4	4	4	4	4
AZ11009246682236	1	3	5	3	0	5	1	4	4	4	4	4	5	4	4	4	5	5	5	5	4	4	4	4	4	4	4	3	2	3
AZ10010194485891	1	4	3	4	0	5	6	4	6	5	5	5	6	4	4	4	6	5	6	6	5	5	5	5	4	4	4	4	4	4
AZ10495382309011	1	4	3	4	0	4	8	4	3	4	6	4	6	2	2	2	3	3	4	4	4	4	4	4	4	4	4	4	4	4
AZ10008525759271	1	4	4	5	0	5	7	5	5	5	5	6	5	5	5	5	6	6	6	6	5	6	4	5	5	4	4	4	4	4
AZ10010775438076	1	4	4	4	0	4	1	3	4	4	5	4	5	4	4	4	4	4	4	4	3	4	4	5	5	4	4	4	4	4
AZ10491214525831	1	4	4	4	0	4	2	6	6	5	6	6	6	6	4	5	7	6	7	6	6	6	6	4	5	4	4	5	4	5
AZ10494763746451	1	4	4	4	0	4	5	4	4	5	5	4	5	4	4	4	4	4	4	4	5	5	5	5	4	5	5	4	4	4
AZ10500623208388	1	4	4	4	0	4	3	5	5	4	6	6	6	5	5	5	6	6	6	6	5	5	5	6	6	6	6	5	5	5
AZ10503912625171	1	4	4	4	0	4	8	4	4	5	4	4	4	2	2	4	7	1	7	7	1	1	1	4	7	7	7	7	7	7
AZ10009191167916	1	4	5	4	0	5	1	6	6	6	6	6	6	4	4	4	6	6	7	7	7	7	7	6	6	6	7	6	5	6
AZ10009211106076	1	4	5	4	0	4	6	4	4	4	6	5	4	5	5	4	5	5	5	5	3	4	4	5	6	5	5	4	4	4
AZ10009289096131	1	4	5	4	0	4	4	5	5	4	6	6	6	6	4	5	4	4	4	4	5	6	6	6	6	6	4	6	6	6
AZ10009486880068	1	4	5	4	0	5	6	5	3	3	7	6	6	4	4	5	7	6	6	4	5	5	4	4	6	6	6	5	3	4
AZ10009509020308	1	4	5	4	0	5	7	4	3	3	2	1	1	4	4	4	5	3	5	4	1	1	1	3	3	3	3	4	4	4
AZ10009692776188	1	4	5	4	0	4	2	4	4	4	4	4	4	4	4	4	4	4	4	4	4	4	4	4	4	4	4	4	4	4
AZ10010070361396	1	4	5	4	0	4	6	3	3	3	4	4	4	4	4	4	4	4	4	4	4	4	4	4	4	4	4	4	4	4
AZ10010087333251	1	4	5	4	0	4	1	6	6	5	6	6	6	6	6	6	6	6	6	6	6	6	6	6	6	6	6	6	6	6
AZ10010173388551	1	4	5	4	0	4	5	6	4	4	6	6	5	5	5	5	4	5	6	4	4	4	4	4	6	5	4	4	4	5
AZ10010175497196	1	4	5	4	0	5	3	3	5	5	3	3	5	6	5	5	6	6	6	6	3	3	3	4	6	6	6	6	6	6
AZ10010211573268	1	4	5	4	0	4	6	5	4	2	4	4	6	6	6	6	4	6	6	6	4	4	4	4	4	4	4	2	2	2
AZ10010449736116	1	4	5	4	0	4	1	4	5	5	5	6	6	5	6	5	7	7	7	7	6	5	6	6	7	7	7	5	6	7
AZ10010660618788	1	4	5	4	0	4	1	6	6	4	6	6	4	6	6	6	7	7	7	7	5	4	4	5	5	4	4	5	5	6
AZ10010729784391	1	4	5	4	0	4	4	4	2	6	2	4	4	6	6	6	4	4	4	4	3	2	4	2	2	2	2	4	4	4
AZ10010928387796	1	4	5	4	0	4	1	6	3	3	6	5	4	4	4	4	6	6	6	6	5	5	5	5	6	4	4	5	5	5
AZ10010967909388	1	4	5	4	0	4	6	7	6	5	6	7	6	7	7	7	7	7	7	7	6	6	6	6	6	6	6	2	2	2
AZ10010970107331	1	4	5	4	0	4	4	2	3	3	6	6	6	6	6	6	6	6	6	6	5	4	4	4	4	4	4	3	3	3
AZ10010972305516	1	4	5	4	0	4	1	6	6	5	6	5	6	4	4	4	7	7	7	7	6	6	5	5	6	5	5	4	4	4
AZ10160982099636	1	4	5	3	0	3	1	6	6	6	3	4	3	5	4	3	6	6	6	6	5	3	3	6	6	6	6	6	6	5
AZ10164326538691	1	4	5	3	0	3	1	2	4	4	4	4	6	6	6	5	4	4	4	4	4	4	4	4	6	5	5	6	5	5
AZ10165386322108	1	4	5	4	0	3	1	2	3	3	2	2	2	2	2	2	4	2	2	2	2	2	2	4	4	4	4	4	4	4
AZ10170781967308	1	4	5	4	0	3	2	5	6	5	6	6	6	4	5	5	5	5	6	6	6	6	6	6	6	6	6	6	6	6
AZ10173421092588	1	4	5	4	0	3	6	4	5	4	5	4	4	4	5	5	5	4	4	4	5	4	4	5	5	5	4	3	3	3
AZ10175997728551	1	4	5	4	0	3	5	4	5	4	2	4	4	4	4	3	3	3	3	3	4	4	4	4	4	4	4	4	3	3
AZ10177186996708	1	4	5	4	0	3	1	1	3	3	4	3	1	4	5	4	1	1	1	2	3	2	4	5	5	5	4	2	2	2
AZ10491844874131	1	4	5	4	0	4	6	4	4	4	4	4	4	4	4	4	4	4	4	4	4	4	4	4	4	4	4	4	4	4
AZ10492617252156	1	4	5	3	0	3	2	4	4	2	2	2	5	4	5	5	4	4	4	4	4	4	4	4	3	4	3	2	2	4
AZ10492925812276	1	4	5	4	0	4	8	4	4	4	6	4	5	2	4	4	6	6	4	6	6	4	6	5	5	5	5	5	5	5
AZ10493371992988	1	4	5	4	0	4	7	5	5	5	5	5	6	4	4	4	6	5	7	7	4	4	4	4	5	5	5	5	5	5
AZ10494609166311	1	4	5	4	0	4	5	6	5	5	5	5	6	5	4	4	4	4	4	4	5	5	5	4	4	4	4	4	4	4
AZ10495087037671	1	4	5	4	0	4	8	4	3	3	4	4	5	4	4	4	5	5	5	5	5	5	4	5	5	5	5	5	5	5
AZ10496185611796	1	4	5	4	0	4	1	3	4	4	4	4	4	5	5	5	6	5	5	4	3	3	4	3	3	3	3	2	2	2
AZ10496495289516	1	4	5	4	0	4	5	4	4	4	5	5	6	5	5	4	4	4	4	4	4	4	4	4	4	4	4	4	4	4
AZ10496620595731	1	4	5	4	0	4	8	4	6	6	6	6	6	2	2	2	6	6	6	6	4	4	4	4	4	4	4	2	2	2
AZ10497100848196	1	4	5	4	0	4	4	6	6	6	4	6	5	2	2	2	6	6	6	6	6	6	5	6	6	6	6	6	5	5
AZ10498155119788	1	4	5	4	0	4	4	6	6	5	5	6	6	5	6	6	5	5	5	5	5	5	5	5	5	5	5	5	4	5
AZ10498170632131	1	4	5	4	0	4	7	1	3	3	2	3	3	3	2	3	7	6	6	6	2	2	2	4	4	2	4	4	4	4
AZ10498727826636	1	4	5	4	0	3	7	4	4	3	5	5	6	6	6	4	7	7	7	5	3	3	3	4	5	5	5	5	6	6
AZ10500033870211	1	4	5	4	0	4	3	4	4	4	4	4	4	4	4	4	4	4	4	4	4	4	4	4	4	4	4	4	4	4
AZ10501667062156	1	4	5	4	0	4	7	2	4	5	6	5	7	4	4	4	6	6	6	6	4	3	4	4	4	3	3	3	3	3
AZ10501696781251	1	4	5	4	0	4	7	6	5	6	5	5	6	6	5	5	6	6	5	4	5	5	5	5	6	6	5	6	4	4
AZ11009246682232	1	4	5	4	0	4	3	4	4	5	4	4	5	4	4	4	5	4	4	5	4	4	4	3	3	3	3	3	2	3
AZ10001774558188	1	5	1	5	0	5	6	6	6	6	6	4	6	4	3	4	7	7	6	5	4	4	5	3	3	3	6	4	5	5
AZ10002077425708	1	5	1	5	0	5	8	2	2	2	4	4	4	4	4	4	7	6	6	6	3	3	3	5	5	5	5	5	5	5
AZ10003836269971	1	5	2	5	0	5	4	2	6	3	6	6	7	4	4	4	6	6	6	5	6	6	6	6	6	5	5	5	5	5
AZ10006585881628	1	5	3	5	0	5	5	2	6	4	1	1	2	4	4	4	3	1	1	1	1	1	1	7	7	7	7	7	4	7
AZ10051150708428	1	5	3	4	0	5	8	4	4	4	6	5	6	5	5	5	4	5	4	4	6	4	6	4	4	4	4	4	4	2
AZ10001106030471	1	5	4	5	0	6	6	6	6	5	6	6	6	5	3	3	6	7	6	6	5	5	5	4	4	4	3	5	4	2
AZ10001680020931	1	5	4	5	0	5	7	4	4	4	6	3	4	5	4	5	4	6	6	5	4	4	4	5	6	5	5	5	5	5
AZ10005130037908	1	5	4	5	0	5	8	5	3	4	3	2	5	3	3	2	4	4	5	4	3	4	4	4	4	4	4	4	5	4
AZ10005702169831	1	5	4	4	0	4	1	4	6	6	7	6	5	4	5	5	7	7	7	6	6	6	5	6	5	5	4	4	5	5
AZ10005703680516	1	5	4	4	0	4	1	4	3	6	7	7	4	6	6	6	7	6	6	6	5	4	5	6	4	4	4	4	4	4
AZ10061603124391	1	5	4	4	0	4	1	3	3	4	4	4	5	4	2	2	4	4	4	4	4	4	4	4	4	6	6	4	3	4
AZ10126149403111	1	5	4	4	0	4	5	4	5	4	4	3	5	3	2	2	5	5	5	5	4	4	4	4	4	4	4	4	2	3
AZ10510688028076	1	5	4	5	0	5	6	6	6	5	4	5	4	6	5	5	6	6	6	6	4	4	4	5	5	4	4	4	4	4
AZ10001548063171	1	5	5	5	0	5	6	6	6	1	7	6	7	6	6	6	7	7	7	7	6	6	6	1	1	1	1	1	1	1
AZ10001557428748	1	5	5	5	0	5	7	5	3	4	4	6	6	4	5	6	6	6	6	6	6	6	6	6	5	4	5	4	4	4
AZ10001589960268	1	5	5	5	0	4	5	4	4	4	4	4	4	4	4	4	4	5	4	4	4	4	3	4	4	4	4	3	3	3
AZ10001726560711	1	5	5	5	0	5	2	5	6	6	6	6	4	3	3	3	4	4	4	4	5	5	4	4	4	4	4	4	5	3
AZ10001727702796	1	5	5	4	0	5	4	5	4	4	6	6	5	7	7	7	2	2	2	7	4	3	7	4	2	2	1	1	1	1
AZ10002227514108	1	5	5	5	0	5	7	7	7	6	7	7	7	6	6	6	7	7	7	7	7	7	7	6	6	6	6	6	6	6
AZ10002601489171	1	5	5	5	0	5	4	5	6	6	6	5	6	6	6	6	6	7	6	6	5	5	5	5	6	6	6	4	4	4
AZ10002701907996	1	5	5	4	0	5	6	6	6	6	4	4	6	6	6	6	6	6	6	6	4	4	4	4	4	4	4	4	4	4
AZ10002715598211	1	5	5	5	0	4	7	2	2	3	5	4	3	6	5	5	3	4	4	3	3	3	3	3	5	5	5	3	3	3
AZ10003609549203	1	5	5	4	0	5	4	7	7	6	7	7	7	5	5	5	7	7	7	7	6	6	6	4	3	3	3	3	3	3
AZ10003741954948	1	5	5	4	0	4	7	5	5	5	6	6	6	6	6	6	6	6	6	6	6	6	6	6	6	6	6	4	4	4
AZ10003776595687	1	5	5	4	0	4	6	4	2	6	3	3	5	5	6	6	5	3	3	4	3	4	4	3	4	4	4	4	4	4
AZ10003969187196	1	5	5	5	0	5	5	6	6	2	6	6	5	5	6	6	6	6	6	6	7	6	7	5	3	3	3	3	2	2
AZ10004733506796	1	5	5	5	0	5	4	4	3	6	6	5	5	5	6	5	6	6	6	6	6	6	6	4	4	4	4	5	4	4
AZ10005032786788	1	5	5	4	0	4	2	3	2	4	6	3	6	4	4	4	5	4	3	4	3	3	4	4	5	5	4	4	4	4
AZ10005063628236	1	5	5	4	0	4	8	4	4	2	4	4	5	4	4	4	7	6	7	6	2	3	2	4	7	5	5	6	6	6
AZ10005284239891	1	5	5	5	0	4	7	6	6	6	6	6	6	6	6	6	7	6	6	6	6	6	6	6	5	6	5	4	4	5
AZ10005688584556	1	5	5	4	0	4	7	6	5	4	6	6	5	6	6	5	6	6	6	6	6	6	6	6	4	4	4	4	4	4
AZ10005706702612	1	5	5	4	0	4	7	6	3	3	5	4	5	5	5	6	6	6	6	6	6	6	6	5	6	6	6	6	6	6
AZ10005747595651	1	5	5	5	0	5	4	2	3	2	4	3	4	3	3	3	2	4	4	4	3	3	3	4	4	4	4	4	4	4
AZ10005851227708	1	5	5	5	0	6	6	6	6	5	6	6	6	7	7	7	7	7	7	7	5	5	5	2	4	4	4	2	1	2
AZ10005878883556	1	5	5	5	0	6	6	6	7	4	7	6	6	6	6	6	7	7	7	7	5	5	5	5	6	3	4	2	2	2
AZ10006530055396	1	5	5	5	0	6	4	5	5	4	6	6	7	6	5	5	6	6	6	6	5	5	5	5	2	2	2	2	2	2
AZ10007073571731	1	5	5	5	0	6	7	4	2	6	3	4	4	5	6	5	6	6	6	6	4	3	5	4	5	5	5	5	5	6
AZ10007256855271	1	5	5	4	0	6	6	6	6	6	6	6	6	4	4	4	6	6	6	6	6	6	5	3	3	3	3	3	3	3
AZ10007833772668	1	5	5	4	0	5	4	6	6	4	6	6	6	4	4	4	6	6	6	6	6	6	6	6	6	6	6	6	6	6
AZ10008677586451	1	5	5	5	0	5	8	6	4	5	6	5	6	5	5	5	7	4	7	6	4	4	4	4	6	4	5	5	5	5
AZ10008694959268	1	5	5	4	0	5	6	4	5	5	5	5	5	5	5	5	5	5	5	6	5	6	6	6	6	6	6	5	6	5
AZ10008696715188	1	5	5	4	0	5	7	3	4	4	5	5	4	6	5	6	6	6	6	6	6	6	6	6	5	6	5	5	5	6
AZ10008735572071	1	5	5	5	0	5	5	5	5	5	6	6	6	4	4	4	6	6	5	5	5	5	6	6	6	4	5	6	5	5
AZ10008834647476	1	5	5	4	0	5	7	4	4	3	2	4	4	3	2	2	5	5	5	5	4	2	2	4	4	4	4	4	4	4
AZ10008950049411	1	5	5	4	0	5	1	3	4	4	4	4	3	3	3	4	6	5	6	4	3	4	4	4	2	3	3	5	3	2
AZ10009149376551	1	5	5	5	0	5	3	6	6	4	6	6	6	6	6	6	6	6	6	6	6	6	6	6	6	6	6	6	6	6
AZ10009369468291	1	5	5	4	0	4	5	6	7	6	5	3	3	4	4	5	3	3	3	5	4	4	3	3	3	3	2	5	3	2
AZ10009505143687	1	5	5	4	0	5	4	6	6	5	6	6	5	6	6	6	6	6	6	5	5	5	5	3	5	3	3	3	3	3
AZ10009533407836	1	5	5	4	0	4	2	4	4	4	4	4	4	4	4	4	4	4	4	4	3	3	4	4	4	4	4	4	4	4
AZ10009651958311	1	5	5	4	0	5	8	6	6	6	6	6	6	4	4	4	6	6	6	6	6	6	6	2	2	2	2	2	2	2
AZ10023269531028	1	5	5	5	0	5	6	6	5	5	7	7	7	6	6	7	6	6	6	6	7	7	7	4	4	4	4	1	1	1
AZ10037798342908	1	5	5	5	0	5	4	3	2	4	4	4	4	4	4	4	6	5	4	4	5	5	5	5	5	4	4	2	2	2
AZ10056297802348	1	5	5	4	0	4	2	7	6	4	6	6	6	6	6	6	6	6	6	6	5	4	5	6	6	6	5	6	4	6
AZ10061273171548	1	5	5	4	0	4	5	3	2	4	6	4	6	6	6	6	7	7	7	6	3	4	3	6	6	4	4	6	6	6
AZ10071154941468	1	5	5	4	0	5	1	5	4	5	5	4	6	5	5	4	6	6	6	6	4	4	2	5	6	5	5	5	6	5
AZ10071984900796	1	5	5	5	0	4	5	5	4	4	5	5	6	5	5	5	4	4	4	5	5	5	5	5	5	5	5	5	5	5
AZ10082601333348	1	5	5	4	0	5	1	3	4	4	4	4	4	2	2	4	6	6	6	6	2	2	4	6	6	6	6	4	6	6
AZ10082985167491	1	5	5	4	0	4	4	5	4	5	6	4	3	4	5	5	6	4	6	5	4	4	4	5	5	3	3	4	5	5
AZ10089471341031	1	5	5	4	0	4	6	5	5	4	5	4	5	5	5	5	5	5	5	4	3	3	3	6	6	6	6	6	6	6
AZ10104022921668	1	5	5	4	0	4	1	4	6	6	6	5	6	6	6	6	7	5	6	7	5	4	4	5	6	5	5	5	6	4
AZ10120996594516	1	5	5	4	0	4	5	4	3	6	6	4	6	6	6	4	5	5	4	4	1	1	1	2	2	2	2	2	2	2
AZ10124512534108	1	5	5	4	0	5	5	4	3	5	5	3	4	4	4	4	5	5	4	4	4	4	3	3	4	4	4	4	4	4
AZ10135413322468	1	5	5	4	0	4	1	6	6	6	6	6	5	5	5	4	5	6	6	6	4	4	4	5	5	4	4	4	4	4
AZ10504254504156	1	5	5	4	0	4	5	1	4	2	5	4	3	6	4	4	4	4	4	4	1	1	1	5	5	5	5	6	6	1
AZ10504394977731	1	5	5	5	0	5	4	4	4	4	5	5	5	4	3	3	6	6	6	6	4	4	4	4	5	4	4	5	5	5
AZ10506018228612	1	5	5	5	0	5	7	6	6	6	6	6	6	6	6	6	6	6	6	6	6	6	6	6	6	6	6	4	6	6
AZ11016803746716	1	5	5	5	0	6	8	6	6	6	6	6	7	5	5	5	6	7	7	6	6	6	6	6	6	6	6	6	6	6
AZ11009246682228	2	1	4	3	0	2	6	5	5	6	4	4	6	5	3	3	5	4	4	5	4	4	4	3	3	3	3	3	2	3
AZ11009314963612	2	1	4	3	0	1	7	3	3	4	5	5	5	2	2	2	6	5	6	5	5	5	5	4	4	4	4	4	4	4
AZ11011919412988	2	1	4	2	0	1	4	2	4	4	4	4	5	4	4	4	4	4	4	4	4	4	4	4	4	4	4	4	4	4
AZ11011959631428	2	1	4	2	0	1	8	4	4	4	4	5	4	4	4	4	4	4	4	4	4	4	4	4	4	4	4	4	4	4
AZ11012281407748	2	1	4	2	0	1	6	6	2	2	7	6	6	4	6	5	4	4	4	4	5	5	5	4	4	4	4	4	4	4
AZ11008929404956	2	1	5	3	0	2	2	4	4	4	4	4	7	4	4	4	4	4	4	4	4	4	4	3	4	4	4	4	4	4
AZ11009246682229	2	2	4	3	0	2	3	4	5	6	4	4	6	5	3	3	5	4	4	5	4	4	4	4	4	4	4	4	4	4
AZ11001043700371	2	2	5	3	0	2	6	4	4	4	4	4	4	3	3	3	4	4	4	4	4	4	4	4	4	3	4	5	5	4
AZ11005955854948	2	2	5	3	0	3	4	1	1	1	3	2	1	2	3	3	1	1	1	1	1	1	1	4	1	1	1	1	1	1
AZ11006196464788	2	2	5	3	0	2	4	4	3	4	6	6	3	6	6	6	3	3	4	3	4	5	4	4	4	3	3	3	3	3
AZ11006557433548	2	2	5	3	0	1	6	4	4	4	5	6	6	4	4	4	4	4	4	4	4	5	5	6	5	6	6	4	4	5
AZ11007524346756	2	2	5	2	0	2	7	3	6	4	6	4	2	5	4	4	6	1	3	2	2	1	3	6	6	6	6	5	5	5
AZ11011338345831	2	2	5	3	0	1	7	4	4	3	4	4	4	4	4	4	4	4	4	4	4	4	4	4	4	4	4	4	4	4
AZ10507363682788	2	3	5	3	0	1	8	5	4	4	4	2	4	4	4	4	5	5	5	5	6	6	6	5	6	5	6	4	4	4
AZ10508304856231	2	3	5	3	0	1	8	5	5	5	6	6	5	4	4	4	5	4	5	5	5	5	5	4	4	3	4	4	4	4
AZ10514434468291	2	3	5	3	0	1	7	4	6	4	6	4	5	4	6	6	5	6	6	5	4	5	4	6	6	7	4	4	4	4
AZ10514559155908	2	3	5	3	0	1	7	5	6	4	5	5	5	5	5	5	5	5	5	5	6	6	6	6	6	4	4	4	4	4
AZ10515065227651	2	3	5	3	0	1	7	5	5	3	6	6	6	5	5	5	5	5	5	6	7	7	7	6	6	5	5	5	5	5
AZ10515081001596	2	3	5	3	0	1	7	6	4	4	6	6	6	5	6	5	6	5	5	6	6	5	6	6	6	5	6	3	4	4
AZ10518715437676	2	3	5	4	0	1	4	6	6	5	5	5	5	5	5	4	5	5	5	5	6	6	5	5	6	6	6	5	5	5
AZ10519633968828	2	3	5	3	0	1	7	7	7	7	6	6	6	6	6	6	6	6	6	6	6	6	6	6	6	5	6	6	5	6
AZ10519901907036	2	3	5	3	0	1	7	7	4	5	5	6	6	6	6	6	6	6	6	6	7	7	7	4	3	3	3	2	2	2
AZ10523298889108	2	3	5	4	0	1	6	4	4	5	5	6	4	5	3	4	4	4	6	4	4	4	4	4	4	4	4	4	4	4
AZ10515838435548	2	4	5	3	0	1	5	4	5	3	4	6	3	4	4	4	3	5	2	5	5	4	4	4	5	5	2	5	5	6
AZ10523632834951	2	4	5	3	0	1	7	6	4	4	6	6	6	6	6	6	6	6	6	6	6	6	6	6	6	6	6	4	4	4
AZ10503928227076	2	5	5	4	0	3	3	4	4	4	6	6	6	4	4	4	6	6	6	4	4	4	4	6	6	6	5	4	4	4
AZ10523777433353	1	3	3	3	4	4	4	3	3	3	3	4	4	4	4	5	4	3	3	3	3	3	3	3	3	3	4	4	4	4
AZ10523777433352	2	4	4	4	4	4	4	4	4	4	4	4	4	3	3	3	4	3	3	3	4	4	4	4	4	4	4	4	4	4
